# Supplementary material for: On the use of resampling tests for evaluating statistical significance of binding-site co-occurrence
Source: BMC Bioinformatics. 2010 Jun 30;11:359. doi: 10.1186/1471-2105-11-359 (PMC2910723; doi:10.1186/1471-2105-11-359)
Supplement: Additional file 1 — The Cooccur package. A development version as installation package suitable for installation with the R CMD INSTALL command. Subsequent versions will be released via Bioconductor. [file 1471-2105-11-359-S1.GZ]

Archive with 35 entries (29 files):
- Cooccur
- Cooccur/R
- Cooccur/R/indep.R
- Cooccur/man
- Cooccur/man/explore_pairwise_permute.Rd
- Cooccur/man/Ph.Rd
- Cooccur/man/Me3K27.Rd
- Cooccur/man/explore_pairs_dedup.Rd
- Cooccur/man/explore_pairwise.Rd
- Cooccur/man/Me3K4.Rd
- Cooccur/man/dump_pairs_as_frame.Rd
- Cooccur/man/print_result.Rd
- Cooccur/man/explore_pairs.Rd
- Cooccur/man/load_GFF.Rd
- Cooccur/man/explore_pairwise_indep.Rd
- Cooccur/man/Pc.Rd
- Cooccur/man/explore_pairs_indep.Rd
- Cooccur/man/compute_pvalue_hybrid_method.Rd
- Cooccur/man/explore_pairwise_dedup.Rd
- Cooccur/man/explore_pairs_permute.Rd
- Cooccur/DESCRIPTION
- Cooccur/inst
- Cooccur/inst/CITATION
- Cooccur/inst/doc
- Cooccur/inst/doc/demo.pdf
- Cooccur/inst/doc/demo.tex
- Cooccur/inst/doc/demo.Rnw
- Cooccur/inst/doc/Makefile
- Cooccur/inst/doc/.build.timestamp
- Cooccur/NAMESPACE
- Cooccur/data
- Cooccur/data/Me3K27.RData
- Cooccur/data/Me3K4.RData
- Cooccur/data/Pc.RData
- Cooccur/data/Ph.RData
