# Supplementary material for: On the use of resampling tests for evaluating statistical significance of binding-site co-occurrence
Source: BMC Bioinformatics. 2010 Jun 30;11:359. doi: 10.1186/1471-2105-11-359 (PMC2910723; doi:10.1186/1471-2105-11-359)
Supplement: Additional file 1 — The Cooccur package. A development version as installation package suitable for installation with the R CMD INSTALL command. Subsequent versions will be released via Bioconductor. [file 1471-2105-11-359-S1.GZ › Cooccur/R/indep.R]

##################################################################
#                    Cooccur source code
#
# This code may be freely distributed and modified under the
# terms of the GNU Lesser General Public Licence.  This should
# be distributed with the code.  If you do not have a copy,
# see:
#
#      http://www.gnu.org/copyleft/lesser.html
#
# Copyright for this code is held by David Huen.
###################################################################

load_GFF<-function(filename) {
  data<-read.delim(filename);
  names(data)<-c("seq","source","method","start","end","score","strand","phase","desc");
  data;
}

# code to implement resampling.
# each TF sample drawn w/o replacement.
# each TF sample drawn independently.

# Internal utility code.
# Generates a dataset where start/ends are ordered and
# numerically tagged.  A user-supplied tracking index
# in gff$idx marks each cluster too.
unify_locs<-function(gff) {
  # munge together starts and ends
  # ftype=-1 for a start,
  #        1 for an end.
  locs<-gff$start;
  ftype<-rep(-1,length(gff$start));
  idx<-gff$idx;
  locs<-append(locs,gff$end);
  ftype<-append(ftype,rep(1,length(gff$end)));
  idx<-append(idx,idx);
  ordered<-order(locs,ftype);
  list(locs=locs[ordered],ftype=ftype[ordered],idx=idx[ordered]);
}

make_hit_obj<-function() {
  list(hit_list=vector("list",0),tf1_hits=numeric(0),tf2_hits=numeric(0));
}

# this version extends a mutual hitlist.
# it is also assumed that there are no identical locations
analyse_clusters<-function(tf1,tf2,old_hits) {
  idx_base<-length(old_hits$hit_list);  # offset to append to existing data.
  # form unified group of locations on ONE sequence.
  # for aesthetic reasons, I'd like it to be ordered by start.
  tf<-data.frame(start=append(tf1$start,tf2$start),
    end=append(tf1$end,tf2$end));
  rank_by_start<-order(tf$start);
  tf<-tf[rank_by_start,];
  tf$idx<-1:length(tf$start); # this are the start-ordered IDs.
  # score unified list
  unified_locs<-unify_locs(tf);
  score<-cumsum(unified_locs$ftype);
  # index stuff
  pos_in_orig_tf<-rank_by_start[unified_locs$id[unified_locs$ftype==-1]];
  from_tf1<-(pos_in_orig_tf<(length(tf1$start)+1));
  tf1_hits<-(1:length(tf$start))[from_tf1];
  tf2_hits<-(1:length(tf$start))[!from_tf1];
  # process overlaps
  cluster_mbr<-numeric(0);
  hit_list<-vector("list",length(tf$start));
  for (i in 1:length(score)) {
    if (unified_locs$ftype[i]==-1) {
      # at start, add the current location to currently open locations
      # register against current location all previous locations.
      this_idx<-unified_locs$idx[i];
      cluster_mbr<-append(cluster_mbr,unified_locs$idx[i]);
      hit_list[[unified_locs$idx[i]]]<-cluster_mbr+idx_base;
      # register self against all open locations
      for (j in cluster_mbr) {
        other_idx<-unified_locs$idx[j];
        if (this_idx!=j) hit_list[[j]]<-append(hit_list[[j]],unified_locs$idx[i]+idx_base);
      }
    } else {
      # at end, remove current entry
      cluster_mbr<-cluster_mbr[cluster_mbr!=unified_locs$idx[i]];
    }
  }
  list(hit_list=append(old_hits$hit_list,hit_list),
    tf1_hits=append(old_hits$tf1_hits,tf1_hits+idx_base),
    tf2_hits=append(old_hits$tf2_hits,tf2_hits+idx_base));
}

score_sample<-function(idx,tf2_hits,hit_list) {
  # remember %in% yields vector of logicals
  sum(hit_list[[idx]] %in% tf2_hits);
}


score_samples<-function(tf1_s,tf2_s,hit_l) {
  sum(sapply(tf1_s,score_sample,tf2_hits=tf2_s,hit_list=hit_l));
}

get_base_score<-function(hit_obj) {
  score_samples(hit_obj$tf1_hits,hit_obj$tf2_hits,hit_obj$hit_list);
}

make_paired_hitlist<-function(n_pairs,n_single1,n_single2) {
  n<-1;
  hitlist<-vector("list",0);
  hits1<-numeric(0);
  hits2<-numeric(0);
  # make pairs
  for (i in 1:n_pairs) {
    hitlist[[n]]<-c(n,n+1); hits1<-append(hits1,n);
    n<-n+1;
    hitlist[[n]]<-c(n-1,n);hits2<-append(hits2,n);
    n<-n+1;
  }
  # add singletons
  if (n_single1>0) {
    for (i in 1:n_single1) {
      hitlist[[n]]<-n;hits1<-append(hits1,n);
      n<-n+1;
    }
  }
  if (n_single2>0) {
    for (i in 1:n_single2) {
      hitlist[[n]]<-n;hits2<-append(hits2,n);
      n<-n+1;
    }
  }
  list(hit_list=hitlist,tf1_hits=hits1,tf2_hits=hits2);
}

hits_externally<-function(idx,tf_hits,hit_list) {
  # remember %in% yields vector of logicals
  any(hit_list[[idx]] %in% tf_hits);
}

external_hits<-function(tf1_s,tf2_s,hit_l) {
  sapply(tf1_s,hits_externally,tf_hits=tf2_s,hit_list=hit_l);
}


#########################
# Resampling primitives #
#########################
p_resample_indep_noreplace<-function(n_times,hit_obj) {
  n_tf1<-length(hit_obj$tf1_hits);
  n_tf2<-length(hit_obj$tf2_hits);
  n<-n_tf1+n_tf2;
  scores<-rep(NA,n_times);
  s_idx<-1:n;
  for (i in 1:n_times) {
    tf1_sample<-sample(s_idx,n_tf1,replace=FALSE);
    tf2_sample<-sample(s_idx,n_tf2,replace=FALSE);
    scores[i]<-score_samples(tf1_sample,tf2_s=tf2_sample,hit_l=hit_obj$hit_list);
  }
  scores;
}

p_resample_dichot_noreplace<-function(n_times,hit_obj) {
  n_tf1<-length(hit_obj$tf1_hits);
  n_tf2<-length(hit_obj$tf2_hits);
  n<-n_tf1+n_tf2;
  scores<-rep(NA,n_times);
  s_idx<-1:n;
  for (i in 1:n_times) {
    tf1_sample<-sample(s_idx,n_tf1,replace=FALSE);
    tf2_sample<-s_idx[-tf1_sample];
    scores[i]<-score_samples(tf1_sample,tf2_s=tf2_sample,hit_l=hit_obj$hit_list);
  }
  scores;
}

p_resample_indep_replace<-function(n_times,hit_obj) {
  n_tf1<-length(hit_obj$tf1_hits);
  n_tf2<-length(hit_obj$tf2_hits);
  n<-n_tf1+n_tf2;
  scores<-rep(NA,n_times);
  s_idx<-1:n;
  for (i in 1:n_times) {
    tf1_sample<-sample(s_idx,n_tf1,replace=TRUE);
    tf2_sample<-sample(s_idx,n_tf2,replace=TRUE);
    scores[i]<-score_samples(tf1_sample,tf2_s=tf2_sample,hit_l=hit_obj$hit_list);
  }
  scores;
}

# sampling is by replacement from joint pool and duplicates removed.
p_resample_dedup_replace<-function(n_times,hit_obj) {
  n_tf1<-length(hit_obj$tf1_hits);
  n_tf2<-length(hit_obj$tf2_hits);
  n<-n_tf1+n_tf2;
  scores<-rep(NA,n_times);
  s_idx<-1:n;
  for (i in 1:n_times) {
    tf1_sample<-unique(sample(s_idx,n_tf1,replace=TRUE));
    tf2_sample<-unique(sample(s_idx,n_tf2,replace=TRUE));
    scores[i]<-score_samples(tf1_sample,tf2_s=tf2_sample,hit_l=hit_obj$hit_list);
  }
  scores;
}


p_resample_mixed_noreplace<-function(n_times,hit_obj) {
  #print(paste("ntimes: ",n_times));
  n_tf1<-length(hit_obj$tf1_hits);
  n_tf2<-length(hit_obj$tf2_hits);
  n<-n_tf1+n_tf2;
  scores<-rep(NA,n_times);
  locs<-1:n;
  # find overlapped locations and restrict them to allocation
  # toward original factor only.
  # identify locations in each set that actually do overlap those from the other set.
  is_tf1_in_tf2<-external_hits(hit_obj$tf1_hits,hit_obj$tf2_hits,hit_obj$hit_list);
  is_tf2_in_tf1<-external_hits(hit_obj$tf2_hits,hit_obj$tf1_hits,hit_obj$hit_list);
  clusters<-c(hit_obj$tf1_hits[is_tf1_in_tf2],hit_obj$tf2_hits[is_tf2_in_tf1]);
  singletons<-c(hit_obj$tf1_hits[!is_tf1_in_tf2],hit_obj$tf2_hits[!is_tf2_in_tf1]);
  for (i in 1:n_times) {
    # select tf1 freely
    tf1_sample<-sample(locs,n_tf1,replace=FALSE);
    # select tf2 only from pool with those cluster locs hit by tf1 removed.
    tf1_in_clusters<-tf1_sample[tf1_sample %in% clusters];
    tf2_pool<-locs[!(locs %in% tf1_in_clusters)];
    tf2_sample<-sample(tf2_pool,n_tf2,replace=FALSE);
    scores[i]<-score_samples(tf1_sample,tf2_s=tf2_sample,hit_l=hit_obj$hit_list);
  }
  #print("finished.");
  scores;
}

###################
# resampling code #
###################

mpi_harness<-function(ntimes,hitobj,samplefun) {
  # check for availability of Rmpi
  # use standard version if not.
  if (!is.loaded("mpi_initialize")) {
    return (samplefun(ntimes,hitobj));
  }
  # assume that Rmpi is loaded and mpi.comm.size works correctly.
  nProcs<-mpi.comm.size()-1;
  # split the task into bite-size chunks for parallel processing
  # but don't split to less than 10 resamplings pere node.
  maxProcs<-floor(ntimes/10);
  usedProcs<-min(nProcs,maxProcs);
  # allocate rounded-down avg number of tasks to each proc, remainder
  # made up on one proc.
  proposedPerProc<-floor(ntimes/usedProcs);
  scores<-numeric(0);
  if (usedProcs==1) {
    # uni-processor :-(
    samplefun(ntimes,hitobj);
  } else {
    # multi-processor :-)
    reps<-vector("list",usedProcs);
    reps[[1]]<-proposedPerProc+ntimes%%usedProcs; # make up on first process
    reps[2:usedProcs]<-proposedPerProc;
    scores<-mpi.parLapply(reps,samplefun,hit_obj=hitobj);
  }
  unlist(scores);
}

resample_dichot_noreplace<-function(ntimes,hitobj) {
  mpi_harness(ntimes,hitobj,p_resample_dichot_noreplace);
}

resample_mixed_noreplace<-function(ntimes,hitobj) {
  mpi_harness(ntimes,hitobj,p_resample_mixed_noreplace);
}

resample_indep_noreplace<-function(ntimes,hitobj) {
  mpi_harness(ntimes,hitobj,p_resample_indep_noreplace);
}

resample_dedup_replace<-function(ntimes,hitobj) {
  mpi_harness(ntimes,hitobj,p_resample_dedup_replace);
}

##############
# user tools #
##############
compute_pvalue_harness<-function(tf1,tf2,pvalfun,ntimes=1000,save_hit_obj=FALSE) {
  # determine the chromosome list
  chr_list<-unique(c(as.character(tf1$seq),as.character(tf2$seq)));
  # initialise
  hit_obj<-make_hit_obj();
  # accumulate cluster info for each chromosome.
  for (chr in chr_list) {
    # subset locations for required chromosome
    tf1_chr<-subset(tf1,tf1$seq==chr,select=c(seq,start,end));
    tf2_chr<-subset(tf2,tf2$seq==chr,select=c(seq,start,end));
    # use sequences where data is available from both datasets only.
    if ((dim(tf1_chr)[1]==0)|(dim(tf2_chr)[1]==0)) next;
    # accumulate cluster structure info
    hit_obj<-analyse_clusters(tf1_chr,tf2_chr,hit_obj);
  }
  # compute p-value
  score<-get_base_score(hit_obj);
  samples<-pvalfun(ntimes,hit_obj);
  qual_count<-sum(samples>=score);
  pval<-(1+qual_count)/(ntimes+1);
  # compute derivative variables just so hit_obj does not have to be saved.
  overlapped_in_tf1<-sum(external_hits(hit_obj$tf1_hits,hit_obj$tf2_hits,hit_obj$hit_list));
  overlapped_in_tf2<-sum(external_hits(hit_obj$tf2_hits,hit_obj$tf1_hits,hit_obj$hit_list));
  n_tf1<-length(hit_obj$tf1_hits);
  n_tf2<-length(hit_obj$tf2_hits);
  return_hit_obj<-NULL;
  if (save_hit_obj) return_hit_obj<-hit_obj;
  result<-list(pvalue=pval,qual_count=qual_count,nsamples=length(samples),hit_obj=return_hit_obj,score=score,
    n_tf1=n_tf1,n_tf2=n_tf2,overlapped_in_tf1=overlapped_in_tf1,overlapped_in_tf2=overlapped_in_tf2);
  class(result)<-c("cooccur");
  result;
}

compute_pvalue_hybrid_method<-function(tf1,tf2,ntimes=1000) {
  compute_pvalue_harness(tf1=tf1,tf2=tf2,pvalfun=resample_mixed_noreplace,ntimes=ntimes);
}

compute_pvalue_permute<-function(tf1,tf2,ntimes=1000) {
  compute_pvalue_harness(tf1=tf1,tf2=tf2,pvalfun=resample_dichot_noreplace,ntimes=ntimes);
}

compute_pvalue_indep<-function(tf1,tf2,ntimes=1000) {
  compute_pvalue_harness(tf1=tf1,tf2=tf2,pvalfun=resample_indep_noreplace,ntimes=ntimes);
}

compute_pvalue_dedup<-function(tf1,tf2,ntimes=1000) {
  compute_pvalue_harness(tf1=tf1,tf2=tf2,pvalfun=resample_dedup_replace,ntimes=ntimes);
}

compute_pvalue_2dist<-function(tf1,tf2,ntimes=1000,save_hit_obj=FALSE) {
  # determine the chromosome list
  chr_list<-unique(c(as.character(tf1$seq),as.character(tf2$seq)));
  # initialise
  hit_obj<-make_hit_obj();
  # accumulate cluster info for each chromosome.
  for (chr in chr_list) {
    # subset locations for required chromosome
    tf1_chr<-subset(tf1,tf1$seq==chr,select=c(seq,start,end));
    tf2_chr<-subset(tf2,tf2$seq==chr,select=c(seq,start,end));
    # use sequences where data is available from both datasets only.
    if ((dim(tf1_chr)[1]==0)|(dim(tf2_chr)[1]==0)) next;
    # accumulate cluster structure info
    hit_obj<-analyse_clusters(tf1_chr,tf2_chr,hit_obj);
  }
  # compute p-value
  score<-get_base_score(hit_obj);
  samples<-resample_indep_noreplace(ntimes,hit_obj);
  # generate equivalent run of scores for no overlap model
  n_tf1<-length(hit_obj$tf1_hits);
  n_tf2<-length(hit_obj$tf2_hits);
  nulls<-rhyper(ntimes,n_tf1,n_tf2,n_tf1);
  qual_count<-sum(samples<nulls);
  pval<-(1+qual_count)/(ntimes+1);
  # compute derivative variables just so hit_obj does not have to be saved.
  overlapped_in_tf1<-sum(external_hits(hit_obj$tf1_hits,hit_obj$tf2_hits,hit_obj$hit_list));
  overlapped_in_tf2<-sum(external_hits(hit_obj$tf2_hits,hit_obj$tf1_hits,hit_obj$hit_list));
  return_hit_obj<-NULL;
  if (save_hit_obj) return_hit_obj<-hit_obj;
  result<-list(pvalue=pval,qual_count=qual_count,nsamples=length(samples),hit_obj=return_hit_obj,score=score,
    n_tf1=n_tf1,n_tf2=n_tf2,overlapped_in_tf1=overlapped_in_tf1,overlapped_in_tf2=overlapped_in_tf2);
  class(result)<-c("cooccur");
  result;
}

get_result<-function(result) {
  # All the calcs have been moved into the compute_pvalue_harness
  # should remove all calls to this next.
  list(score=result$score,n_tf1=result$n_tf1,n_tf2=result$n_tf2,nsamples=result$nsamples,pvalue=result$pvalue,qual_count=result$qual_count,
    overlapped_in_tf1=result$overlapped_in_tf1,overlapped_in_tf2=result$overlapped_in_tf2);
}

# prints out the contents of a cooccur result block
print_result<-function(res_blk) {
  # check arguments
  if (class(res_blk)!="cooccur") stop("Not a cooccur object!");
  # number to TF1 sites overlapped with TF2
  result<-get_result(res_blk);
  # output data
  cat(paste("Co-occurrence statistic: ",result$score,"\n"));
  cat(paste("No. of TF1 sites overlapped: ",result$overlapped_in_tf1," out of ",result$n_tf1,
    " (",format(100*result$overlapped_in_tf1/result$n_tf1,digits=3),"%) \n"));
  cat(paste("No. of TF2 sites overlapped: ",result$overlapped_in_tf2," out of ",result$n_tf2,
    " (",format(100*result$overlapped_in_tf2/result$n_tf2,digits=3),"%) \n"));
  # Resampling results
  cat(paste("No. of samples: ",result$nsamples,"\n"));
  if (result$qual_count==0) {
    cat(paste("P-value < ",format(result$pvalue,digits=3),"\n"));
  } else {
    cat(paste("P-value = ",format(result$pvalue,digits=3),"\n"));
  }
}

result_as_one_line<-function(res_blk) {
  # number to TF1 sites overlapped with TF2
  result<-get_result(res_blk);
  # output data
  outline<-paste(result$score,"\t",result$overlapped_in_tf1,"\t",result$n_tf1,"\t",format(100*result$overlapped_in_tf1/result$n_tf1,digits=3),
    result$overlapped_in_tf2,"\t",result$n_tf2,"\t",format(100*result$overlapped_in_tf2/result$n_tf2,digits=3),"\t",result$nsamples);
  if (result$qual_count==0) {
    outline<-paste(outline,"\t<",format(result$pvalue,digits=3));
  } else {
    outline<-paste(outline,"\t~",format(result$pvalue,digits=3));
  }
  outline;
}

explore_pairs_harness<-function(factornames,n_trials=1000,n_pilot=100,env_pos=1,prefix="",pairfun=compute_pvalue_hybrid_method) {
  # order factornames to enforce reproducible order.
  fnames<-factornames[order(factornames)];
  # compose all pairwise interactions
  n_factors<-length(fnames);
  factors<-lapply(fnames,get);
  for (i in 1:(n_factors-1)) {
    for (j in (i+1):n_factors) {
      # do a short run to check
      result<-pairfun(factors[[i]],factors[[j]],n_pilot);
      cat(paste("Starting ",fnames[i]," vs ",fnames[j],".\n",sep=""));
      if (result$pvalue<0.10) {
        cat(paste("  Extending ",fnames[i]," vs ",fnames[j],".\n",sep=""));
        result<-pairfun(factors[[i]],factors[[j]],n_trials);
      }
      assign(paste(prefix,fnames[i],"_",fnames[j],"_result",sep=""),result,pos=env_pos);
    }
  }
}

explore_pairs<-function(factornames,n_trials=1000,n_pilot=100,env_pos=1,prefix="hyb_") {
  explore_pairs_harness(factornames=factornames,n_trials=n_trials,n_pilot=n_pilot,env_pos=env_pos,prefix=prefix,pairfun=compute_pvalue_hybrid_method);
}

explore_pairs_indep<-function(factornames,n_trials=1000,n_pilot=100,env_pos=1,prefix="ind_") {
  explore_pairs_harness(factornames=factornames,n_trials=n_trials,n_pilot=n_pilot,env_pos=env_pos,prefix=prefix,pairfun=compute_pvalue_indep);
}

explore_pairs_permute<-function(factornames,n_trials=1000,n_pilot=100,env_pos=1,prefix="per_") {
  explore_pairs_harness(factornames=factornames,n_trials=n_trials,n_pilot=n_pilot,env_pos=env_pos,prefix=prefix,pairfun=compute_pvalue_permute);
}

explore_pairs_dedup<-function(factornames,n_trials=1000,n_pilot=100,env_pos=1,prefix="ded_") {
  explore_pairs_harness(factornames=factornames,n_trials=n_trials,n_pilot=n_pilot,env_pos=env_pos,prefix=prefix,pairfun=compute_pvalue_dedup);
}

explore_pairwise_harness<-function(
    factornames1,factornames2,n_trials=1000,n_pilot=100,env_pos=1,prefix="",pairfun=compute_pvalue_hybrid_method) {
  # make sure no factor is present in both lists
  if (any(factornames1 %in% factornames2)) stop("common factor in both lists.");
  # retrieve factors
  factors1<-lapply(factornames1,get);
  factors2<-lapply(factornames2,get);
  for (i in 1:length(factornames1)) {
    for (j in 1:length(factornames2)) {
      # reorder factor names into alphabetic order
      swap<-factornames1[i]>factornames2[j];
      name1<-ifelse(swap,factornames2[j],factornames1[i]);
      name2<-ifelse(swap,factornames1[i],factornames2[j]);
      f1<-(ifelse(swap,factors2[j],factors1[i]))[[1]];
      f2<-(ifelse(swap,factors1[i],factors2[j]))[[1]];
      cat(paste("Starting ",name1," vs ",name2,".\n",sep=""));
      result<-pairfun(f1,f2,n_pilot);
      if (result$pvalue<0.10) {
        cat(paste("  Extending ",name1," vs ",name2,".\n",sep=""));
        result<-pairfun(f1,f2,n_trials);
      }
      assign(paste(prefix,name1,"_",name2,"_result",sep=""),result,pos=env_pos);
    }
  }
}

explore_pairwise<-function(factornames1,factornames2,n_trials=1000,n_pilot=100,env_pos=1,prefix="hyb_") {
  explore_pairwise_harness(factornames1=factornames1,factornames2=factornames2,
    n_trials=n_trials,n_pilot=n_pilot,env_pos=env_pos,prefix=prefix,pairfun=compute_pvalue_hybrid_method);
}

explore_pairwise_permute<-function(factornames1,factornames2,n_trials=1000,n_pilot=100,env_pos=1,prefix="per_") {
  explore_pairwise_harness(factornames1=factornames1,factornames2=factornames2,
    n_trials=n_trials,n_pilot=n_pilot,env_pos=env_pos,prefix=prefix,pairfun=compute_pvalue_permute);
}

explore_pairwise_indep<-function(factornames1,factornames2,n_trials=1000,n_pilot=100,env_pos=1,prefix="ind_") {
  explore_pairwise_harness(factornames1=factornames1,factornames2=factornames2,
    n_trials=n_trials,n_pilot=n_pilot,env_pos=env_pos,prefix=prefix,pairfun=compute_pvalue_indep);
}

explore_pairwise_dedup<-function(factornames1,factornames2,n_trials=1000,n_pilot=100,env_pos=1,prefix="ded_") {
  explore_pairwise_harness(factornames1=factornames1,factornames2=factornames2,
    n_trials=n_trials,n_pilot=n_pilot,env_pos=env_pos,prefix=prefix,pairfun=compute_pvalue_dedup);
}


dump_pairs<-function(factornames) {
  # compose all pairwise interactions
  n_factors<-length(factornames);
  for (i in 1:(n_factors-1)) {
    for (j in (i+1):n_factors) {
      # do a short run to check
      print_result(get(paste(factornames[i],"_",factornames[j],"_result",sep="")));
    }
  }
}

dump_pairs_one_line<-function(factornames) {
  # compose all pairwise interactions
  n_factors<-length(factornames);
  for (i in 1:(n_factors-1)) {
    for (j in (i+1):n_factors) {
      # do a short run to check
      cat(paste(factornames[i],"\t",factornames[j],"\t",result_as_one_line(get(paste(factornames[i],"_",factornames[j],"_result",sep=""))),"\n"));
    }
  }
}

dump_pairs_as_frame<-function(factornames,prefix="hyb_") {
  # order factornames to enforce reproducible order.
  fnames<-factornames[order(factornames)];
  # initialise fields
  tf1<-character(0);
  tf2<-character(0);
  n_tf1<-numeric(0);
  n_tf2<-numeric(0);
  nsamples<-numeric(0);
  pvalue<-numeric(0);
  qual_count<-numeric(0);
  overlapped_in_tf1<-numeric(0);
  overlapped_in_tf2<-numeric(0);
  percent_in_tf1<-numeric(0);
  percent_in_tf2<-numeric(0);
  # compose all pairwise interactions
  n_factors<-length(fnames);
  for (i in 1:(n_factors-1)) {
    for (j in (i+1):n_factors) {
      # append current result to fields
      obj_name<-paste(prefix,fnames[i],"_",fnames[j],"_result",sep="");
      if (!exists(obj_name)) next;
      result<-get_result(get(obj_name));
      tf1<-append(tf1,fnames[i]);
      tf2<-append(tf2,fnames[j]);
      n_tf1<-append(n_tf1,result$n_tf1);
      n_tf2<-append(n_tf2,result$n_tf2);
      nsamples<-append(nsamples,result$nsamples);
      pvalue<-append(pvalue,result$pvalue);
      qual_count<-append(qual_count,result$qual_count);
      overlapped_in_tf1<-append(overlapped_in_tf1,result$overlapped_in_tf1);
      overlapped_in_tf2<-append(overlapped_in_tf2,result$overlapped_in_tf2);
      percent_in_tf1<-append(percent_in_tf1,100*result$overlapped_in_tf1/result$n_tf1);
      percent_in_tf2<-append(percent_in_tf2,100*result$overlapped_in_tf2/result$n_tf2);
    }
  }
  data.frame(tf1=tf1,tf2=tf2,
    overlapped_in_tf1=overlapped_in_tf1,n_tf1=n_tf1,percent_in_tf1,
    overlapped_in_tf2=overlapped_in_tf2,n_tf2=n_tf2,percent_in_tf2,
    qual_count=qual_count,nsamples=nsamples,pvalue=pvalue);
}
