# Supplementary material for: On the use of resampling tests for evaluating statistical significance of binding-site co-occurrence
Source: BMC Bioinformatics. 2010 Jun 30;11:359. doi: 10.1186/1471-2105-11-359 (PMC2910723; doi:10.1186/1471-2105-11-359)
Supplement: Additional file 1 — The Cooccur package. A development version as installation package suitable for installation with the R CMD INSTALL command. Subsequent versions will be released via Bioconductor. [file 1471-2105-11-359-S1.GZ › Cooccur/man/Me3K4.Rd]

\name{Me3K4}
  \docType{data}
  \alias{Me3K4}
  \title{Binding profiles from Polycomb/Trithorax study}
  \description{
       File contains a GFF-like data frame for the M33K27 histone mark profile.
  }
  \usage{Me3K4}
     \format{Data frame with columns \code{"seq","start","end"}}
     \source{Schuettengruber, 2009}
  \references{
     Schuettengruber \emph{et al} (2009) Plos Biology 7:e1000013.
  }
\keyword{datasets}
