# Supplementary material for: On the use of resampling tests for evaluating statistical significance of binding-site co-occurrence
Source: BMC Bioinformatics. 2010 Jun 30;11:359. doi: 10.1186/1471-2105-11-359 (PMC2910723; doi:10.1186/1471-2105-11-359)
Supplement: Additional file 1 — The Cooccur package. A development version as installation package suitable for installation with the R CMD INSTALL command. Subsequent versions will be released via Bioconductor. [file 1471-2105-11-359-S1.GZ › Cooccur/man/dump_pairs_as_frame.Rd]

\name{dump_pairs_as_frame}
  \alias{dump_pairs_as_frame}
  \title{Collates results of pairwise p-value evaluations into a data frame.}
  \description{
    Collates results of pairwise p-value evaluations into a data frame.
}
  \usage{
dump_pairs_as_frame(factornames,prefix="hyb_")
}
  \arguments{
    \item{factornames}{an vector of character strings, each naming a GFF-like
    data frame containing the binding profile of a DNA-binding factor.}
    \item{prefix}{prefix used on result objects that are being sought.}
}
  \details{
  Usually used to collate results from \code{explore_pairs}.
}
\value{
  Returns a data frame of form:-.
  \tabular{rlll}{
    [,1] \tab tf1 \tab character \tab Name of first binding profile.\cr
    [,2] \tab tf2 \tab character \tab Name of second binding profile.\cr
    [,3] \tab overlapped_in_tf1 \tab numeric \tab Number of locations in first binding profile overlapped. \cr
    [,4] \tab n_tf1          \tab numeric \tab Total number of locations in first binding profile.\cr
    [,5] \tab percent_in_tf1 \tab numeric \tab Percentage of locations in first binding profile overlapped.\cr
    [,6] \tab overlapped_in_tf2 \tab numeric \tab Number of locations in second binding profile overlapped. \cr
    [,7] \tab n_tf2          \tab numeric \tab Total number of locations in second binding profile.\cr
    [,8] \tab percent_in_tf2 \tab numeric \tab Percentage of locations in second binding profile overlapped.\cr
    [,9] \tab qual_count   \tab numeric \tab Number of resamplings in which statistic was greater or equal to observed score.\cr
    [,10] \tab nsamples   \tab numeric \tab Total number of resamplings.\cr
    [,11] \tab p-value   \tab numeric \tab Estimated p-value.\cr
  }
}
\keyword{misc}
