# Supplementary material for: On the use of resampling tests for evaluating statistical significance of binding-site co-occurrence
Source: BMC Bioinformatics. 2010 Jun 30;11:359. doi: 10.1186/1471-2105-11-359 (PMC2910723; doi:10.1186/1471-2105-11-359)
Supplement: Additional file 1 — The Cooccur package. A development version as installation package suitable for installation with the R CMD INSTALL command. Subsequent versions will be released via Bioconductor. [file 1471-2105-11-359-S1.GZ › Cooccur/man/print_result.Rd]

\name{print_result}
  \alias{print_result}
  \title{Displays key results from a cooccur result block}
  \description{
    Displays the result of a resampling computation.
}
  \usage{
print_result(res_blk)
}
  \arguments{
    \item{res_blk}{an object of class \code{"cooccur"} arising from
    running \code{compute_pvalue_hybrid_method}
  }
}
  \details{
    This procedure displays key parameters present in the checkpoint
    snapshot generated from earlier runs.
}
\value{
  None.
}
\keyword{misc}
