# Supplementary material for: On the use of resampling tests for evaluating statistical significance of binding-site co-occurrence
Source: BMC Bioinformatics. 2010 Jun 30;11:359. doi: 10.1186/1471-2105-11-359 (PMC2910723; doi:10.1186/1471-2105-11-359)
Supplement: Additional file 1 — The Cooccur package. A development version as installation package suitable for installation with the R CMD INSTALL command. Subsequent versions will be released via Bioconductor. [file 1471-2105-11-359-S1.GZ › Cooccur/man/load_GFF.Rd]

\name{load_GFF}
  \alias{load_GFF}
  \title{Loads a GFF file into a data frame}
  \description{
    Loads a GFF file into a data frame.
}
  \usage{
load_GFF(filename)
}
  \arguments{
    \item{filename}{character string giving file name of a GFF-formatted file.
  }
}
  \details{
    The file is loaded with \code{read.delim} with default arguments.
}
\value{
  A data frame of the following form is returned:-
  \tabular{rlll}{
    [,1] \tab seq \tab factor \tab The character string giving sequence name.\cr
    [,2] \tab source \tab factor \tab Source field.\cr
    [,3] \tab method \tab factor \tab Method field. \cr
    [,4] \tab start  \tab numeric \tab Start of location.\cr
    [,5] \tab end    \tab numeric \tab End of location.\cr
    [,6] \tab score  \tab numeric \tab Score field.\cr
    [,7] \tab strand \tab factor \tab Strand field (+/-).\cr
    [,8] \tab phase  \tab phase  \tab Phase field.\cr
    [,9] \tab desc   \tab factor \tab Description of feature.\cr
  }

  Character string fields get converted to factor levels but it is not a problem
  in that they are converted back for string comparisons.
}
\keyword{misc}
