# Supplementary material for: On the use of resampling tests for evaluating statistical significance of binding-site co-occurrence
Source: BMC Bioinformatics. 2010 Jun 30;11:359. doi: 10.1186/1471-2105-11-359 (PMC2910723; doi:10.1186/1471-2105-11-359)
Supplement: Additional file 1 — The Cooccur package. A development version as installation package suitable for installation with the R CMD INSTALL command. Subsequent versions will be released via Bioconductor. [file 1471-2105-11-359-S1.GZ › Cooccur/man/explore_pairwise_indep.Rd]

\name{explore_pairwise_indep}
  \alias{explore_pairwise_indep}
  \title{Computes the p-value of every co-occurrence between pairs formed from two sets of factors}
  \description{
    Computes the p-value of every co-occurrence between pairs formed from two sets of factors using independent resampling.
}
  \usage{
explore_pairwise_indep(factornames1,factornames2,n_trials=1000,n_pilot=100,env_pos=1,prefix="ind_")
}
  \arguments{
    \item{factornames1}{an vector of character strings, each naming a GFF-like
    data frame containing the binding profile of a DNA-binding factor.
  }
    \item{factornames2}{an vector of character strings, each naming a GFF-like
    data frame containing the binding profile of a DNA-binding factor.
  }
    \item{n_trials}{Number of resamplings to use to estimate the p-value to be reported.}
    \item{n_pilot}{Number of resamplings to use to filter out co-occurrences unlikely to be worth further computation.}
    \item{env_pos}{An integer identifying the environment that result objects are to be placed in by \code{assign}}
    \item{prefix}{Names of objectsvare prefixed with this string.}
}
  \details{
    The method retrieves every object listed in \code{factornames1} and \code{factornames2} with \code{get} then assembles
    pairs of binding profiles for assessment by \code{compute_pvalue_indep}.  Results are
    returned to the specified environment in \code{"cooccur"} objects named 
    \code{"<prefix><factor1>_<factor2>_result"} by calling \code{assign}.

    It is particularly important that the binding profiles have consistent sequence names in
    their \code{seq} fields.  It is not uncommon for the same sequence to be named
    variously as \code{"3R","chr3R","CHR3R"}.  This will cause \code{explore_pairs} to
    work incorrectly.
}
\value{
  None.
}
\examples{
\dontrun{# screen data from Pc against Ph and Me3K27 for co-occurrences.
# Pc and Ph with 500 resamplings.
data(Pc,Ph,Me3K27)
explore_pairwise_indep(c("Pc"),c("Ph","Me3K27"),n_trials=500)
}
}

\keyword{misc}
