# Supplementary material for: On the use of resampling tests for evaluating statistical significance of binding-site co-occurrence
Source: BMC Bioinformatics. 2010 Jun 30;11:359. doi: 10.1186/1471-2105-11-359 (PMC2910723; doi:10.1186/1471-2105-11-359)
Supplement: Additional file 1 — The Cooccur package. A development version as installation package suitable for installation with the R CMD INSTALL command. Subsequent versions will be released via Bioconductor. [file 1471-2105-11-359-S1.GZ › Cooccur/man/compute_pvalue_hybrid_method.Rd]

\name{compute_pvalue_hybrid_method}
  \alias{compute_pvalue_hybrid_method}
  \title{Computes the p-value via a permutation test.}
  \description{
    Computes p-value for co-occurrence between binding sites 
of a pair of DNA-binding factors by the hydbrid method.
}
  \usage{
compute_pvalue_hybrid_method(tf1,tf2,ntimes=1000)
}
  \arguments{
    \item{tf1}{a data frame containing GFF-style locations bound by the 
    first transcription factor.  The required fields are "seq","start" 
    and "end" with their usual meanings.}
    \item{tf2}{as above.}
    \item{ntimes}{number of resamplings to perform.}
}
  \details{
  The procedure will first scan both transcription factor datasets to
  identify clusters.  It will calculate the maximum score potentially
  attainable as well as the observed score and then compute the
  probability of a score at least as high as the observed score
  being attained.
}
\value{
  An object of class \code{"cooccur"} is returned.
}
\examples{
# test significance of co-occurrence between
\dontrun{# Pc and Ph with 500 resamplings.
data(Pc,Ph)
result_Pc_Ph<-compute_pvalue_hybrid_method(Pc,Ph,500)
# print out summary result
print_result(result_Pc_Ph)}
}
\keyword{misc}
