# Supplementary material for: On the use of resampling tests for evaluating statistical significance of binding-site co-occurrence
Source: BMC Bioinformatics. 2010 Jun 30;11:359. doi: 10.1186/1471-2105-11-359 (PMC2910723; doi:10.1186/1471-2105-11-359)
Supplement: Additional file 1 — The Cooccur package. A development version as installation package suitable for installation with the R CMD INSTALL command. Subsequent versions will be released via Bioconductor. [file 1471-2105-11-359-S1.GZ › Cooccur/DESCRIPTION]

Package: Cooccur
Version: 0.54
Date: 2009-09-07
Title: Computes statistical significance of co-occurrence of pairs of
  factors by hybrid method.
Author: David Huen <smh1008@cam.ac.uk>
Maintainer: David Huen <smh1008@cam.ac.uk>
Description: Software to compute statistical significance of co-occurrence
 of binding sites of a pair of sequence-binding factors.
License: LGPL-2
Suggests: Rmpi,rsprng,rlecuyer
Lazyload: yes
Packaged: 2009-09-07 07:07:31 UTC; david
