# Supplementary material for: On the use of resampling tests for evaluating statistical significance of binding-site co-occurrence
Source: BMC Bioinformatics. 2010 Jun 30;11:359. doi: 10.1186/1471-2105-11-359 (PMC2910723; doi:10.1186/1471-2105-11-359)
Supplement: Additional file 1 — The Cooccur package. A development version as installation package suitable for installation with the R CMD INSTALL command. Subsequent versions will be released via Bioconductor. [file 1471-2105-11-359-S1.GZ › Cooccur/inst/CITATION]

citHeader("To cite package 'Cooccur' in publications use:")

citEntry(entry="unpublished",
  title="On the use of permutation tests for evaluating statistical significance of binding-site co-occurrence.",
  author=personList(as.person("David S. Pinheiro"),
                    as.person("Steve Russell")),
  year="2009",
  textVersion="David S. Huen and S. Russell (2009) On the use of permutation tests for evaluating statistical significance of binding-site co-occurrence., unpublished."
)
