# Supplementary material for: On the use of resampling tests for evaluating statistical significance of binding-site co-occurrence
Source: BMC Bioinformatics. 2010 Jun 30;11:359. doi: 10.1186/1471-2105-11-359 (PMC2910723; doi:10.1186/1471-2105-11-359)
Supplement: Additional file 1 — The Cooccur package. A development version as installation package suitable for installation with the R CMD INSTALL command. Subsequent versions will be released via Bioconductor. [file 1471-2105-11-359-S1.GZ › Cooccur/inst/doc/demo.tex]

\documentclass[a4paper]{article}

%%\usepackage{newapa}

\title{Using the Cooccur package}

\author{David S. Huen}

% \VignetteIndexEntry{Cooccur Example}

\usepackage{Sweave}
\begin{document}

\maketitle

We will show an example of how to use \verb@Cooccur@ together with \verb@Rmpi@ to process
chromatin profiles.  The data is a subset of that produced by \cite{Schuettengruber2009}
in which different chromatin components were found to partition into different
types of clusters.

I assume that some version of \verb@MPI@ and \verb@Rmpi@ have been successfully
installed on the machine.  \verb@Cooccur@ does not require \verb@MPI@.
It executes on a single thread when that is the case but very
significant acceleration is possible when \verb@MPI@ and \verb@Rmpi@
are available.  My recent experience on Ubuntu 8.04 LTS suggests
that while \verb@LAM-MPI@ worked very well, I encountered problems
with its successor, \verb@OpenMPI@.  This is unfortunate in that 
\verb@LAM-MPI@ is in maintenance mode only.

Assuming \verb@LAM-MPI@ is used, the \verb@MPI@ environment can
be started up with \verb@lamboot@ and shutdown with \verb@lamwipe@.
After starting up R, \verb@Rmpi@ can be initialised and various
cleanup functions instituted with:-
\begin{Schunk}
\begin{Sinput}
> if (!is.loaded("mpi_initialize")) {
+     library("Rmpi")
+ }
> mpi.spawn.Rslaves(nslaves = 8)
\end{Sinput}
\begin{Soutput}
	8 slaves are spawned successfully. 0 failed.
master (rank 0, comm 1) of size 9 is running on: zaitoichi 
slave1 (rank 1, comm 1) of size 9 is running on: zaitoichi 
slave2 (rank 2, comm 1) of size 9 is running on: zaitoichi 
slave3 (rank 3, comm 1) of size 9 is running on: zaitoichi 
slave4 (rank 4, comm 1) of size 9 is running on: zaitoichi 
slave5 (rank 5, comm 1) of size 9 is running on: zaitoichi 
slave6 (rank 6, comm 1) of size 9 is running on: zaitoichi 
slave7 (rank 7, comm 1) of size 9 is running on: zaitoichi 
slave8 (rank 8, comm 1) of size 9 is running on: zaitoichi 
\end{Soutput}
\end{Schunk}

A key step is the the invocation of \verb@mpi.spawn.Rslaves@.
This call spawns a number of slaves to execute R code and it
should spawn the maximum available number of slaves when called
without an argument.  However, this does not appear to work on
all platforms and an explicit request may be necessary in
that case.  If you should be using a multiprocessor machine,
a reasonable number of slaves could be the number of processors
available.  When the number of slaves exceeds the number of
processors, performance is degraded.

\begin{Schunk}
\begin{Sinput}
> .Last <- function() {
+     if (is.loaded("mpi_initialize")) {
+         if (mpi.comm.size(1) > 0) {
+             print("Please use mpi.close.Rslaves() to close slaves.")
+             mpi.close.Rslaves()
+         }
+         print("Please use mpi.quit() to quit R")
+         .Call("mpi_finalize")
+     }
+ }
> test <- mpi.setup.sprng()
\end{Sinput}
\end{Schunk}

When using multi-processor setups, care must be paid to
the generation of random numbers.  The statistics from
the permutation test are supposed to be independent and
random numbers used must therefore be independent on each
process.  The usual random number generator (RNG) can
yield very correlated results if invoked on different
processors.  Two specialist RNGs are available that deal with this,
\verb@Rsprng@ and \verb@rlecuyer@.  We use \verb@Rsprng@
in this example.

When wishing to look at the co-occurrence of a whole range
of factors, it is useful to use the \verb@explore_pairs@
function.  The package comes with chromatin profiles for
Polycomb (Pc), Polyhomeotic (Ph) and the histone modifications,
Me3K4 and Me3K27.  We can examine all pairwise co-occurrences
with
\begin{Schunk}
\begin{Sinput}
> library(Cooccur)
> data(Pc, Ph, Me3K4, Me3K27)
> explore_pairs(c("Pc", "Ph"))
