# Supplementary material for: On the use of resampling tests for evaluating statistical significance of binding-site co-occurrence
Source: BMC Bioinformatics. 2010 Jun 30;11:359. doi: 10.1186/1471-2105-11-359 (PMC2910723; doi:10.1186/1471-2105-11-359)
Supplement: Additional file 1 — The Cooccur package. A development version as installation package suitable for installation with the R CMD INSTALL command. Subsequent versions will be released via Bioconductor. [file 1471-2105-11-359-S1.GZ › Cooccur/inst/doc/demo.Rnw]

\documentclass[a4paper]{article}

%%\usepackage{newapa}

\title{Using the Cooccur package}

\author{David S. Huen}

% \VignetteIndexEntry{Cooccur Example}

\begin{document}

\maketitle

We will show an example of how to use \verb@Cooccur@ together with \verb@Rmpi@ to process
chromatin profiles.  The data is a subset of that produced by \cite{Schuettengruber2009}
in which different chromatin components were found to partition into different
types of clusters.

I assume that some version of \verb@MPI@ and \verb@Rmpi@ have been successfully
installed on the machine.  \verb@Cooccur@ does not require \verb@MPI@.
It executes on a single thread when that is the case but very
significant acceleration is possible when \verb@MPI@ and \verb@Rmpi@
are available.  My recent experience on Ubuntu 8.04 LTS suggests
that while \verb@LAM-MPI@ worked very well, I encountered problems
with its successor, \verb@OpenMPI@.  This is unfortunate in that 
\verb@LAM-MPI@ is in maintenance mode only.

Assuming \verb@LAM-MPI@ is used, the \verb@MPI@ environment can
be started up with \verb@lamboot@ and shutdown with \verb@lamwipe@.
After starting up R, \verb@Rmpi@ can be initialised and various
cleanup functions instituted with:-
<<>>=
# Load the R MPI package if it is not already loaded.
if (!is.loaded("mpi_initialize")) {
  library("Rmpi");
}

# Spawn as many slaves as possible
# unfortunately this code does not work correctly
# in ubuntu 8.04 so explicit number required.
mpi.spawn.Rslaves(nslaves=8);
@

A key step is the the invocation of \verb@mpi.spawn.Rslaves@.
This call spawns a number of slaves to execute R code and it
should spawn the maximum available number of slaves when called
without an argument.  However, this does not appear to work on
all platforms and an explicit request may be necessary in
that case.  If you should be using a multiprocessor machine,
a reasonable number of slaves could be the number of processors
available.  When the number of slaves exceeds the number of
processors, performance is degraded.

<<>>=
# In case R exits unexpectedly, have it automatically clean up
# resources taken up by Rmpi (slaves, memory, etc...)
.Last <- function(){
  if (is.loaded("mpi_initialize")){
    if (mpi.comm.size(1) > 0){
      print("Please use mpi.close.Rslaves() to close slaves.");
      mpi.close.Rslaves();
    }
    print("Please use mpi.quit() to quit R");
    .Call("mpi_finalize");
  }
}

# initialise random numbers
test<-mpi.setup.sprng();
@

When using multi-processor setups, care must be paid to
the generation of random numbers.  The statistics from
the permutation test are supposed to be independent and
random numbers used must therefore be independent on each
process.  The usual random number generator (RNG) can
yield very correlated results if invoked on different
processors.  Two specialist RNGs are available that deal with this,
\verb@Rsprng@ and \verb@rlecuyer@.  We use \verb@Rsprng@
in this example.

When wishing to look at the co-occurrence of a whole range
of factors, it is useful to use the \verb@explore_pairs@
function.  The package comes with chromatin profiles for
Polycomb (Pc), Polyhomeotic (Ph) and the histone modifications,
Me3K4 and Me3K27.  We can examine all pairwise co-occurrences
with
<<>>==
library(Cooccur)
# load datasets
data(Pc,Ph,Me3K4,Me3K27)

# run analysis with default 1000 resamplings.
#explore_pairs(c("Pc","Ph","Me3K4","Me3K27"))
explore_pairs(c("Pc","Ph"));

# list a single result
#print_result(hyb_Pc_Ph_result);
@
\verb@explore_pairs@ will run always run a pilot
permutation test with a lower number of resamplings
(default 100) and check from the p-value that
there is at least some possibility of oc-occurrence
before committing to a full run.  The selection
of the number of resamplings for the full run
depends on the situation.  1000 resamplings are
probably adequate for screening purposes but perhaps
something quite extensive might be warranted for
key pairs prior to publication.

\verb@explore_pairs@ saves results into your base
environment by default and names them according
to the pair of profiles used in the analysis
prefixed by a user-chosen string (default "hyb\_").
For example, the result of the permutation test
for co-occurrence of Pc and Ph
is \verb@hyb_Pc_Ph_result@ and that has been displayed
with \verb@print_result@.

However, it would be more useful to collate the
results of all tests into a summary data frame.
This can be done with \verb@dump_pairs_as_frame@:-
<<>>=
# convert results to a data frame
#results<-dump_pairs_as_frame(c("Pc","Ph","Me3K4","Me3K27"))

# list some fields from results
#subset(results,TRUE,select=c(tf1,tf2,pvalue))
@

It will be noted from the above that Pc, Ph and Me3K27 co-occur
but Me3K4 does not co-occur with the others.  This
is as expected, the first three  but not the last are associated 
with PRC1 complexes.

On completion, \verb@MPI@ should be shut down and
cleaned up:-
<<>>=
# Tell slaves to close down and shut down MPI.
mpi.close.Rslaves();
@
%% do NOT put mpi.finalize() or mpi.quit() into above
%% chunk!  Vignette build will fubar.

The code installed in the preamble will clean up if you don't.


%%\bibliographystyle{newapa}

\begin{thebibliography}{}

\bibitem[Schuettengruber, 2009]{Schuettengruber2009}
Schuettengruber,B., Ganapathi,M., Leblanc,B., Portoso,M., Jasheck,R., Tolhuis,B., van Lohuizen,M., Tanay,A., Cavalli,G. (2009)
\newblock Functional anatomy of Polycomb and Trithorax chromatin landscapes in \emph{Drosophila} embryos.
\newblock \emph{Plos Biology}, 7, e1000013..

\end{thebibliography}


\end{document}
