# Supplementary material for: On the use of resampling tests for evaluating statistical significance of binding-site co-occurrence
Source: BMC Bioinformatics. 2010 Jun 30;11:359. doi: 10.1186/1471-2105-11-359 (PMC2910723; doi:10.1186/1471-2105-11-359)
Supplement: Additional file 1 — The Cooccur package. A development version as installation package suitable for installation with the R CMD INSTALL command. Subsequent versions will be released via Bioconductor. [file 1471-2105-11-359-S1.GZ › Cooccur/inst/doc/Makefile]

all : demo.pdf clean

demo.pdf : demo.tex
	texi2dvi --pdf demo.tex

clean : 
	rm -f *.dvi *.aux *.log demo-fig* Rplots.ps
