# Supplementary material for: On the use of resampling tests for evaluating statistical significance of binding-site co-occurrence
Source: BMC Bioinformatics. 2010 Jun 30;11:359. doi: 10.1186/1471-2105-11-359 (PMC2910723; doi:10.1186/1471-2105-11-359)
Supplement: Additional file 1 — The Cooccur package. A development version as installation package suitable for installation with the R CMD INSTALL command. Subsequent versions will be released via Bioconductor. [file 1471-2105-11-359-S1.GZ › Cooccur/NAMESPACE]

export(compute_pvalue_hybrid_method)
export(print_result)
export(explore_pairs)
export(explore_pairs_indep)
export(explore_pairs_permute)
export(explore_pairs_dedup)
export(explore_pairwise)
export(explore_pairwise_indep)
export(explore_pairwise_permute)
export(explore_pairwise_dedup)
export(load_GFF)
export(dump_pairs_as_frame)
